# Supplementary material for: Comparison of the Effect of Landmark-Based Midline and Paramedian Approaches on Spinal Anesthesia-Related Complications in Adult Patients: A Meta-Analysis of Randomized Controlled Trials
Source: Medicina (Kaunas). 2024 Jan 19;60(1):178. doi: 10.3390/medicina60010178 (PMC10819311; doi:10.3390/medicina60010178)
Supplement: Supplementary file 1 [file medicina-60-00178-s001.zip]

Archive with 1 entries (1 files):
- medicina-2810937-supplementary.pdf
